# Supplementary material for: Glycogen Storage Disease: Expert Opinion on Clinical Diagnosis Revisited after Molecular Testing
Source: Genes (Basel). 2023 Dec 15;14(12):2219. doi: 10.3390/genes14122219 (PMC10743078; doi:10.3390/genes14122219)
Supplement: Supplementary file 1 [file genes-14-02219-s001.zip]

Archive with 1 entries (1 files):
- genes-2705758-supplementary.pdf
